# Supplementary material for: Metastatic suppression by DOC2B is mediated by inhibition of epithelial-mesenchymal transition and induction of senescence
Source: Cell Biol Toxicol. 2021 Mar 24;38(2):237–58. doi: 10.1007/s10565-021-09598-w (PMC8986756; doi:10.1007/s10565-021-09598-w)
Supplement: Supplementary file 13 — Top differentially expressed pathways enriched upon DOC2B overexpression (XLSX 11 kb) [file 10565_2021_9598_MOESM7_ESM.xlsx]

## Sheet: Supplementary Table 1
	Supplementary table 1: Top differentially expressed pathways enriched upon DOC2B overexpression
	Pathway Name	Genes	Statistics
	Overexpression Upregulated
	Neuroactive ligand-receptor interaction	8	C=272;O=8;E=1.15;R=6.93;rawP=2.33e-05;adjP=0.0007
	Phototransduction	2	C=29;O=2;E=0.12;R=16.25;rawP=0.0067;adjP=0.0234
	Retinol metabolism	3	C=64;O=3;E=0.27;R=11.05;rawP=0.0026;adjP=0.0234
	Dilated cardiomyopathy	3	C=90;O=3;E=0.38;R=7.86;rawP=0.0067;adjP=0.0234
	Protein digestion and absorption	3	C=81;O=3;E=0.34;R=8.73;rawP=0.0050;adjP=0.0234
	Hypertrophic cardiomyopathy (HCM)	3	C=83;O=3;E=0.35;R=8.52;rawP=0.0054;adjP=0.0234
	ECM-receptor interaction	3	C=85;O=3;E=0.36;R=8.32;rawP=0.0058;adjP=0.0234
	Cytokine-cytokine receptor interaction	5	C=265;O=5;E=1.12;R=4.45;rawP=0.0056;adjP=0.0234
	Overexpression Downregulated
	Cell adhesion molecules (CAMs)	19	C=133;O=19;E=3.37;R=5.64;rawP=1.26e-09;adjP=2.07e-07
	Metabolic pathways	58	C=1130;O=58;E=28.61;R=2.03;rawP=4.10e-07;adjP=3.36e-05
	Tight junction	15	C=132;O=15;E=3.34;R=4.49;rawP=1.40e-06;adjP=7.65e-05
	Focal adhesion	18	C=200;O=18;E=5.06;R=3.55;rawP=3.93e-06;adjP=0.0002
	Pathways in cancer	22	C=326;O=22;E=8.25;R=2.67;rawP=3.60e-05;adjP=0.0012
	Cytokine-cytokine receptor interaction	19	C=265;O=19;E=6.71;R=2.83;rawP=5.35e-05;adjP=0.0013
	TGF-beta signaling pathway	10	C=84;O=10;E=2.13;R=4.70;rawP=5.27e-05;adjP=0.0013
	Axon guidance	12	C=129;O=12;E=3.27;R=3.67;rawP=0.0001;adjP=0.0015
	Regulation of actin cytoskeleton	16	C=213;O=16;E=5.39;R=2.97;rawP=0.0001;adjP=0.0015
	Leukocyte transendothelial migration	11	C=116;O=11;E=2.94;R=3.75;rawP=0.0002;adjP=0.0027
	ECM-receptor interaction	9	C=85;O=9;E=2.15;R=4.18;rawP=0.0003;adjP=0.0038
	MAPK signaling pathway	17	C=268;O=17;E=6.79;R=2.51;rawP=0.0005;adjP=0.006
	Toll-like receptor signaling pathway	9	C=102;O=9;E=2.58;R=3.48;rawP=0.0012;adjP=0.008
	Endocytosis	13	C=201;O=13;E=5.09;R=2.55;rawP=0.0020;adjP=0.016
	Insulin signaling pathway	10	C=138;O=10;E=3.49;R=2.86;rawP=0.0028;adjP=0.0153
	Chemokine signaling pathway	12	C=189;O=12;E=4.79;R=2.51;rawP=0.0033;adjP=0.0175
	Cell cycle	8	C=124;O=8;E=3.14;R=2.55;rawP=0.0138;adjP=0.0482
