# Supplementary material for: Metastatic suppression by DOC2B is mediated by inhibition of epithelial-mesenchymal transition and induction of senescence
Source: Cell Biol Toxicol. 2021 Mar 24;38(2):237–58. doi: 10.1007/s10565-021-09598-w (PMC8986756; doi:10.1007/s10565-021-09598-w)
Supplement: Supplementary file 14 — Top differentially expressed pathways enriched upon DOC2B knockdown (XLSX 11 kb) [file 10565_2021_9598_MOESM8_ESM.xlsx]

## Sheet: Supplementary Table 2
	Supplementary Table 2: Top differentially expressed pathways enriched upon DOC2B knockdown
	Pathway Name	Genes	Statistics
	Knockdown Upregulated
	Focal adhesion	8	C=200;O=8;E=1.62;R=4.93;rawP=0.0002;adjP=0.0065
	Biosynthesis of unsaturated fatty acids	3	C=21;O=3;E=0.17;R=17.60;rawP=0.0006;adjP=0.0130
	PPAR signaling pathway	4	C=70;O=4;E=0.57;R=7.04;rawP=0.0026;adjP=0.0241
	Regulation of actin cytoskeleton	7	C=213;O=7;E=1.73;R=4.05;rawP=0.0019;adjP=0.0241
	Complement and coagulation cascades	4	C=69;O=4;E=0.56;R=7.14;rawP=0.0024;adjP=0.0241
	Fc epsilon RI signaling pathway	4	C=79;O=4;E=0.64;R=6.24;rawP=0.0040;adjP=0.0325
	Cell adhesion molecules (CAMs)	5	C=133;O=5;E=1.08;R=4.63;rawP=0.0047;adjP=0.0339
	Pathways in cancer	8	C=326;O=8;E=2.65;R=3.02;rawP=0.0055;adjP=0.0357
	Wnt signaling pathway	5	C=150;O=5;E=1.22;R=4.11;rawP=0.0078;adjP=0.0442
	Toll-like receptor signaling pathway	4	C=102;O=4;E=0.83;R=4.83;rawP=0.0097;adjP=0.0442
	Knockdown Downregulated
	Metabolic pathways	129	C=1130;O=129;E=48.84;R=2.64;rawP=1.05e-23;adjP=2.10e-21
	RNA transport	30	C=151;O=30;E=6.53;R=4.60;rawP=2.35e-12;adjP=2.35e-10
	Spliceosome	27	C=127;O=27;E=5.49;R=4.92;rawP=5.47e-12;adjP=3.65e-10
	MAPK signaling pathway	37	C=268;O=37;E=11.58;R=3.19;rawP=5.23e-10;adjP=2.61e-08
	Purine metabolism	26	C=162;O=26;E=7.00;R=3.71;rawP=8.08e-09;adjP=3.23e-07
	Endocytosis	29	C=201;O=29;E=8.69;R=3.34;rawP=1.37e-08;adjP=4.57e-07
	Pathways in cancer	37	C=326;O=37;E=14.09;R=2.63;rawP=1.05e-07;adjP=3.00e-06
	Regulation of actin cytoskeleton	27	C=213;O=27;E=9.21;R=2.93;rawP=6.18e-07;adjP=1.03e-05
	Insulin signaling pathway	20	C=138;O=20;E=5.96;R=3.35;rawP=2.16e-06;adjP=3.32e-05
	Wnt signaling pathway	20	C=150;O=20;E=6.48;R=3.08;rawP=7.90e-06;adjP=0.0001
	T cell receptor signaling pathway	16	C=108;O=16;E=4.67;R=3.43;rawP=1.65e-05;adjP=0.0002
	ErbB signaling pathway	13	C=87;O=13;E=3.76;R=3.46;rawP=9.12e-05;adjP=0.0006
	Notch signaling pathway	9	C=47;O=9;E=2.03;R=4.43;rawP=0.0002;adjP=0.0010
	Focal adhesion	21	C=200;O=21;E=8.64;R=2.43;rawP=0.0002;adjP=0.0010
	TGF-beta signaling pathway	12	C=84;O=12;E=3.63;R=3.31;rawP=0.0003;adjP=0.0015
	Tight junction	15	C=132;O=15;E=5.71;R=2.63;rawP=0.0006;adjP=0.0025
	Cytokine-cytokine receptor interaction	23	C=265;O=23;E=11.45;R=2.01;rawP=0.0013;adjP=0.0048
	Cell adhesion molecules (CAMs)	14	C=133;O=14;E=5.75;R=2.44;rawP=0.0019;adjP=0.0066
	p53 signaling pathway	9	C=68;O=9;E=2.94;R=3.06;rawP=0.0026;adjP=0.0084
	Cell cycle	13	C=124;O=13;E=5.36;R=2.43;rawP=0.0028;adjP=0.0086
	Jak-STAT signaling pathway	15	C=155;O=15;E=6.70;R=2.24;rawP=0.0030;adjP=0.0090
	Apoptosis	10	C=87;O=10;E=3.76;R=2.66;rawP=0.0043;adjP=0.0119
	Toll-like receptor signaling pathway	11	C=102;O=11;E=4.41;R=2.50;rawP=0.0046;adjP=0.0126
	mTOR signaling pathway	7	C=52;O=7;E=2.25;R=3.11;rawP=0.0068;adjP=0.0174
	VEGF signaling pathway	8	C=76;O=8;E=3.28;R=2.44;rawP=0.0168;adjP=0.0346
	Calcium signaling pathway	14	C=177;O=14;E=7.65;R=1.83;rawP=0.0220;adjP=0.0423
