# Supplementary material for: Metastatic suppression by DOC2B is mediated by inhibition of epithelial-mesenchymal transition and induction of senescence
Source: Cell Biol Toxicol. 2021 Mar 24;38(2):237–58. doi: 10.1007/s10565-021-09598-w (PMC8986756; doi:10.1007/s10565-021-09598-w)
Supplement: Supplementary file 15 — Common molecular players identified in overlapping analysis between up and down regulated genes in DOC2B over expression and knockdown models (XLSX 12 kb) [file 10565_2021_9598_MOESM9_ESM.xlsx]

## Sheet: Sheet1
				Supplementary Table 3: Common molecular players identified in overlapping analysis between up and down regulated genes in DOC2B over expression and knockdown models
				C22orf36
				KRT79
				RRN3P3
				RRP12
				TRH
				ISM1
				MMP1
				PRDM1
				CD93
				HRASLS5
				GNG4
				ETV4
				ATRIP
				POLR2E
				IL13RA2
				ANKRD7
				IL2RG
				CLDN6
				SAMD5
				LOC100131082
				FARP1
				CBX2
				CACNA2D1
				EGR4
				MIIP
				ISLR2
				CCDC27
				PRSS3
				KRT16
				PGLYRP1
				KIFC3
				TMEM179
				CNGA4
				LOC100507362
				KRT16P3
				CSMD3
				ATAD3B
				DOC2B
				LPPR3
				CXorf26
				HBZ
				CLN6
				KRT222
				PTGS1
				CADM3
				LOC100499194
				MAB21L1
				AVPR2
				LOC100510687
				SPTBN5
				PXDN
				ELMO1
				WDR46
				CCDC134
				RRP7B
				F2R
				GPR3
				SPINK6
				C12orf44
				MGC23270
				MMP10
				MAGEA4
				KRT16P2
