# Supplementary material for: Metastatic suppression by DOC2B is mediated by inhibition of epithelial-mesenchymal transition and induction of senescence
Source: Cell Biol Toxicol. 2021 Mar 24;38(2):237–58. doi: 10.1007/s10565-021-09598-w (PMC8986756; doi:10.1007/s10565-021-09598-w)
Supplement: Supplementary file 16 — Genes related to EMT (XLSX 11 kb) [file 10565_2021_9598_MOESM10_ESM.xlsx]

## Sheet: Supplementary Table 3
	Supplementary Table 4: Genes related to EMT
	Up-regulated in shRNA	Down-regulated in shRNA	Up- DOC2B over expression	Down- DOC2B over expression
	C9orf24	AAMP	ANGPTL7	ACTRT1
	CCIN	ACTC1	ANKRD7	ADD3
	CDH18	ANKRD7	BGN	ANLN
	CDH4	ARPC1B	COL6A2	CD22
	COL4A4	BMP7	CRB1	CDH17
	CORO2B	C1QTNF5	ECM2	CDH3
	CTNNB1	CAP1	FARP1	CDH4
	FBN1	CDH26	GJD3	CLDN1
	FLNC	CLDN1	KRT32	CLDN19
	ICAM2	CLDN6	LIMS2	CLDN7
	ITGB2	CTNNA2	LIMS2	CNN3
	KAL1	DRG1	PCDH9	CNTN6
	KRT36	DSG2	POPDC3	COL11A1
	KRTAP1-5	ELMO1	PRELP	COL22A1
	LAMA4	EMR2	SPTBN5	COL2A1
	LIMS2	FARP1	TNFAIP6	DNAI2
	LOXL4	FHDC1	USH2A	DSPP
	MMP3	FHL1	CDH1	EPYC
	MYO7B	GLMN		FAT1
	NEBL	HAPLN2		FHDC1
	PCDH8	HOXA1		FLVCR2
	SEMA3D	IL1RN		INADL
	SNAI3	KIF26A		INVS
	SPP1	KIFC3		ISX
	TGFB1	KRT1		KRT3
		KRT13		KRT6B
		KRT16		LAD1
		KRT17		MADCAM1
		KRT2		MATN3
		KRT33A		MDGA1
		KRT6A		MYH4
		KRT6C		NRCAM
		KRT79		NTN4
		KRTAP15-1		PALM2
		KRTAP9-4		PCDH15
		MAGEA4		PCDHAC1
		MATN3		PCDHB10
		MSN		PCDHB16
		MYH2		PCDHB8
		MYL2		PLS1
		NEFH		PLS3
		NES		PRG4
		NGRN		SELE
		NOTCH1		SHANK1
		NUMA1		SIGLEC1
		PARVB		SIGLEC5
		PCDHAC2		SMAD4
		PCDHGC3		SNAI3
		PDLIM3		SPARC
		PIGS		SVEP1
		SPRR1A		TECTB
		SPRR1B		TIMP3
		SPRR3		TTC8
		SPTBN5		TWIST1
		THBS2		VIM
		TPD52L2		VIT
		TUBE1		XRRA1
		TUBG2
		TUBGCP2
		UNC45B
		URGCP
		WASF3
