# Supplementary material for: Metastatic suppression by DOC2B is mediated by inhibition of epithelial-mesenchymal transition and induction of senescence
Source: Cell Biol Toxicol. 2021 Mar 24;38(2):237–58. doi: 10.1007/s10565-021-09598-w (PMC8986756; doi:10.1007/s10565-021-09598-w)
Supplement: Supplementary file 17 — Genes related to Senescence (XLSX 9 kb) [file 10565_2021_9598_MOESM11_ESM.xlsx]

## Sheet: Supplementary Table 4
		Supplementary Table 5: Genes related to Senescence
		Up-regulated in shRNA	Down-regulated in shRNA	Up- DOC2B over expression	Down- DOC2B over expression
		ATP6V0A4	ADCK3	CIDEA	APIP
		CLIC3	ANAPC7	FAIM2	CASP8AP2
		CLIC5	ANGPTL4	PRDM1	EP300
		CSF1R	BAP1	SH3RF2	HERC3
		DTX4	BOK	IGFBP5	IGFBP3
		EYA2	CARD18		MAP2K1
		FAP	CLSPN		OCLN
		FBXO2	DAP		PEBP4
		FBXO32	DBNL		PEG10
		GDPD5	DSG2		PLAU
		ITGB2	EGLN2		RNF32
		KSR1	FBXO18		SERPINB2
		METTL7A	HEPN1		SFRP5
		MME	IL24		SIRT1
		MYADM	MAGEA4		SPARC
		P2RY6	MAP3K1		TWIST1
		SERPINA3	MAPK9		UBA2
		SERPINA5	NUMA1		USP8
		SORT1	PRKCQ		VIM
		TRPV6	PSMC3
		UBD	PSMC5
			PSMD13
			PXDN
			RNF157
			RNF182
			RNF20
			RNF40
			SLFN13
			TAF4B
			TNF
			TP53AIP1
			UBE2E1
			UBE2NL
			UBQLN4
			UCHL1
			USP19
			USP5
			ZFYVE19
