# Supplementary material for: Metastatic suppression by DOC2B is mediated by inhibition of epithelial-mesenchymal transition and induction of senescence
Source: Cell Biol Toxicol. 2021 Mar 24;38(2):237–58. doi: 10.1007/s10565-021-09598-w (PMC8986756; doi:10.1007/s10565-021-09598-w)
Supplement: Supplementary file 18 — Genes related to Wnt signaling (XLSX 10 kb) [file 10565_2021_9598_MOESM12_ESM.xlsx]

## Sheet: Supplementary Table 5
		Supplementary Table 6: Genes related to Wnt signalling
		Up-regulated in shRNA	Down-regulated in shRNA	Up- DOC2B over expression	Down- DOC2B over expression
		EYA2	ALX4	GSX2	BTAF1
		FLI1	ANAPC7	KLF1	CDH1
		FOXL2	ARX	NKD2	E2F5
		FZD10	AXIN1	PRDM1	EP300
		HOPX	BARX2	THRSP	ERCC2
		IKZF2	BDP1		FHDC1
		KLF12	CREB5		HDAC9
		KLF8	EBF1		HMGN5
		LEF1	EBF3		ISX
		LMO1	EGR4		KIF20B
		MAPK10	ELK1		KLF15
		NANOG	EOMES		LIMD1
		NKX6-1	ETV1		MBTD1
		SMAD7	ETV4		MED12
		SNAI3	FOS		RFC3
		TGFB1I1	FOXA2		RSPO1
		TRIM22	FOXN3		SIRT1
		VAV3	FOXN4		SLC30A9
		VGLL1	FOXO3		SMAD4
		WNT4	GTF2H4		SNAI3
		ZBTB20	GTF3C1		TNIK
			HCFC1		TOP2A
			HHEX		TRIM22
			HOXA1		TRIM31
			HOXA11		TRIM73
			IGHMBP2		VIM
			KDM1A		WBP2NL
			KRT1		YAF2
			MAPK9		ZBTB32
			MKL1		ZFPM2
			MYBL2		ZNF443
			NFRKB		ZNF599
			NKX3-2		ZNF684
			NOTCH1
			NPAS2
			POLR1E
			PRDM1
			PRRX2
			PSMC3
			PSMC5
			PSMD13
			RUVBL2
			RYK
			SFN
			SMARCC1
			SOX11
			SOX2
			TAF4B
			TAX1BP3
			TBL1X
			TCEA2
			TFAP4
			TLE4
			UBE2E1
			WNT7A
			ZNF208
